# Supplementary material for: Massive Integration of Planktonic Cells within a Developing Biofilm
Source: Microorganisms. 2021 Feb 2;9(2):298. doi: 10.3390/microorganisms9020298 (PMC7912878; doi:10.3390/microorganisms9020298)
Supplement: Supplementary file 1 [file microorganisms-09-00298-s001.zip]

Archive with 11 entries (10 files):
- Video S1.mp4
- __MACOSX/
- __MACOSX/._Video S1.mp4
- Table S2.docx
- __MACOSX/._Table S2.docx
- Table S1.docx
- __MACOSX/._Table S1.docx
- Figure S1.pdf
- __MACOSX/._Figure S1.pdf
- Figure S2.pdf
- __MACOSX/._Figure S2.pdf
